# Supplementary material for: Lipid-Associated GWAS Loci Predict Antiatherogenic Effects of Rosuvastatin in Patients with Coronary Artery Disease
Source: Genes (Basel). 2023 Jun 13;14(6):1259. doi: 10.3390/genes14061259 (PMC10298211; doi:10.3390/genes14061259)
Supplement: Supplementary file 1 [file genes-14-01259-s001.zip]

Archive with 1 entries (1 files):
- genes-2348537-supplementary.pdf
